# Supplementary material for: In Silico Optimization of Inhibitors of the 3-Chymotrypsin-like Protease of SARS-CoV-2
Source: Life (Basel). 2025 Dec 19;16(1):6. doi: 10.3390/life16010006 (PMC12843385; doi:10.3390/life16010006)
Supplement: Supplementary file 1 [file life-16-00006-s001.zip]

Archive with 1 entries (1 files):
- life-4015056-supplementary.pdf
